# Supplementary material for: Bioinformatical Design and Performance Evaluation of a Nucleocapsid- and an RBD-Based Particle Enhanced Turbidimetric Immunoassay (PETIA) to Quantify the Wild Type and Variants of Concern-Derived Immunoreactivity of SARS-CoV-2
Source: Biomedicines. 2023 Jan 8;11(1):160. doi: 10.3390/biomedicines11010160 (PMC9855841; doi:10.3390/biomedicines11010160)
Supplement: Supplementary file 1 [file biomedicines-11-00160-s001.zip]

Archive with 1 entries (1 files):
- biomedicines-2106354-supplementary.pdf
